# Supplementary material for: Targeted Delivery for Cardiac Regeneration: Comparison of Intra-coronary Infusion and Intra-myocardial Injection in Porcine Hearts
Source: Front Cardiovasc Med. 2022 Feb 10;9:833335. doi: 10.3389/fcvm.2022.833335 (PMC8866722; doi:10.3389/fcvm.2022.833335)
Supplement: Supplementary Figure 1 — Pre-specified biopsy locations in the ventricular myocardium for AAV experiments with colors indicating groupings based on region. [file Data_Sheet_1.ZIP]

Archive with 7 entries (6 files):
- Vekstein Rev Supp Figures/
- Vekstein Rev Supp Figures/Supplemental Figure 1.tiff
- __MACOSX/Vekstein Rev Supp Figures/._Supplemental Figure 1.tiff
- Vekstein Rev Supp Figures/Supplemental Figure 3.tiff
- __MACOSX/Vekstein Rev Supp Figures/._Supplemental Figure 3.tiff
- Vekstein Rev Supp Figures/Supplemental Figure 2.tiff
- __MACOSX/Vekstein Rev Supp Figures/._Supplemental Figure 2.tiff
